# Supplementary material for: Atypical Mitochondrial Phenotype of Colonic CD4+ and CD8+ T Cells During Experimental Chronic Colitis
Source: Biomedicines. 2025 Aug 28;13(9):2094. doi: 10.3390/biomedicines13092094 (PMC12467582; doi:10.3390/biomedicines13092094)
Supplement: Supplementary file 1 [file biomedicines-13-02094-s001.zip]

Archive with 1 entries (1 files):
- biomedicines-3721814-supplementary.pdf
